# Supplementary material for: Rebooting Synthetic Phage-Inducible Chromosomal Islands: One Method to Forge Them All
Source: Biodes Res. 2020 May 11;2020:5783064. doi: 10.34133/2020/5783064 (PMC10530653; doi:10.34133/2020/5783064)
Supplement: Supplementary Materials — Table S1: strains used in this study. Table S2: plasmids used in this study. Table S3: oligonucleotides used in this study. Figure S1: schematics of PCR fragments for PICI assembly and process of excision and integration for rebooting. Mirroring the structure of the integrated elements, amplification of the first PCR fragment uses a forward primer that binds >500 bp outside the attL site, whilst the last PCR fragment uses a reverse primer that binds >500 bp outside the attR site. The overlap region to the YAC is highlighted in blue, and red represents the chromosome region before or after the att sites. Internal fragments are amplified with >30 bp overlaps to the adjacent PCR fragment (regions for regulation, packaging, and toxins are represented in yellow, green, and pink accordingly). Once the plasmid has been transformed into the host cell, this undergoes excision, leaving behind the YAC (blue) with the chromosomal region (red). The PICI then integrates in the corresponding attB site located in the genome. Figure S2: strategy used to generate SaPIbov1 tst::tetM mutants. Multiple PCR fragments were generated to introduce termination codons into ppi, cpmA, and terS genes of SaPIbov1. Two amber stop codons were introduced in the primer design followed by a restriction site (XhoI, KpnI, and NotI accordingly) to identify the mutation of each gene. PCR fragments were combined to assemble the island with single, double, or triple mutations. Overlapping regions to the YAC (blue), chromosome (red), SaPI regulation module (yellow), packaging module (green), and toxin module (pink) are highlighted in each PCR product used to assemble the SaPI with mutations. Figure S3: design of synthetic cargos for SaPIbov2. PCR fragments were produced to maintain the essential genes for induction, replication, and packaging (region 1 to 3) of the SaPIbov2 element. A fragment containing the tetM cassette was used as region 4 to tract the transfer of the SaPI. Region 4 highlights the adapta [file 5783064.f1.zip]

Archive with 9 entries (9 files):
- Figure S1.ai
- Figure S2.ai
- Figure S3.ai
- Figure S4.ai
- Figure S5.ai
- Figure S6.ai
- Figure S7.ai
- Figure S8.ai
- Supplementary Materials.docx
